# Supplementary material for: Physical growth and neurodevelopment during the first year of life: a cohort study of the Japan Environment and Children’s Study
Source: BMC Pediatr. 2021 Aug 25;21:360. doi: 10.1186/s12887-021-02815-9 (PMC8385793; doi:10.1186/s12887-021-02815-9)
Supplement: Supplementary file 1 — Additional file 1: [file 12887_2021_2815_MOESM1_ESM.xls]

## Sheet: TableS1
Table S1. Baseline characteristics of the children with and without anthropometric data at 4 months old (n = 86,805)
		Boy						Girl
		With data (n=37,136)	Missing	Without data (n=7,218)	Missing	Effect sizea		With data (n=35,732)	Missing	Without data (n=6,809)	Missing	Effect sizea
Gestational age, mean (SD), wk		39.4 (1.1)	0	39.3 (1.1)	0	0.03		39.5 (1.1)	0	39.4 (1.1)	0	0.02
Birth length, mean (SD), cm		49.4 (1.9)	0	49.3 (1.9)	0	0.03		48.9 (1.9)	0	48.7 (2.0)	0	0.02
Birth weight, mean (SD), g		3,111 (367)	0	3,109 (375)	0	0		3,014 (356)	0	3,017 (360)	0	0
Multipara (%)		21,720 (58.5)	0	4,750 (66.6)	0	0.0611044		20,883 (58.4)	0	4,612 (67.7)	0	0.0695135
Maternal age, mean (SD), y		31.3 (4.9)	3	30.3 (5.4)	2	0.07		31.3 (4.9)	0	30.2 (5.4)	1	0.08
Maternal smoking in pregnancy (%)		6,151 (16.8)	503	1,702 (25.9)	557	0.0848381		5,966 (16.9)	481	1,630 (25.9)	519	0.0833645
Maternal education (%)			412		527	0.0991325			381		506	0.0927801
Junior high school		1,497 (4.1)		622 (9.4)				1,420 (4.0)		552 (8.8)
High school		26,990 (73.5)		4,904 (74.3)				26,063 (73.7)		4,751 (75.4)
University/graduate school		8,237 (22.4)		1,075 (16.3)				7,868 (22.3)		1,000 (15.9)
Paternal education (%)			628		6546	0.08256			588		559	0.086525
Junior high school		2,369 (6.5)		770 (11.8)	582			2,348 (6.7)		724 (11.6)
High school		21,618 (59.2)		3,982 (60.8)				20,704 (58.9)		3,926 (62.8)
University/graduate school		12,521 (34.3)		1,794 (27.4)				12,092 (34.4)		1,600 (25.6)
Family income (%)			2783		1147	0.0647427			2518		1051	0.0680882
Low		13,300 (38.7)		2,847 (47.6)				12,916 (38.9)		2,769 (48.1)
Middle		11,633 (33.9)		1,771 (29.6)				11,112 (33.5)		1,723 (29.9)
High		9,420 (27.4)		1,363 (22.8)				9,186 (27.7)		1,266 (22.0)
Home speech stimulation (%)		29,958 (81.2)	234	5,155 (81.0)	766	0.00140032		28,812 (81.3)	291	4,983 (81.4)	685	0.00066106
ND at 6 months (%)		2,955 (8.6)	2728	325 (9.0)	3507	0.00404935		2,653 (8.0)	2554	298 (8.4)	3256	0.00425209
ND at 12 months (%)		5,208 (16.0)	4670	621 (16.5)	3366	0.00386703		3,992 (12.8)	4589	476 (13.1)	3175	0.00256175
aEffect size indicates the strength of the difference between groups and is calculated as phi/Cramer's V and r, using chi-square and Student's t-tests for categorical and numerical variables, respectively. ND, neurodevelopmental delay; SD, standard deviation

## Sheet: TableS2
Table S2. Baseline characteristics of the children with and without all anthropometric data at 4 and 7 months old (n = 86,805)
		Boy						Girl
		With data (n=16,231)	Missing	Without data (n=28,033)	Missing	Effect sizea		With data (n=15,758)	Missing	Without data (n=26,783)	Missing	Effect sizea
Gestational age, mean (SD), wk		39.4 (1.1)	0	39.4 (1.1)	0	0		39.5 (1.1)	0	39.5 (1.1)	0	0.01
Birth length, mean (SD), cm		49.4 (1.9)	0	49.4 (1.9)	0	0.01		48.9 (1.9)	0	48.8 (1.9)	0	0.01
Birth weight, mean (SD), g		3,098 (370)	0	3,117 (367)	0	0.02		3,002 (357)	0	3,023 (356)	0	0.03
Multipara (%)		8,897 (54.8)	0	17,573 (62.7)	0	0.0773708		8,612 (54.7)	0	16,883 (63.0)	0	0.0826278
Maternal age, mean (SD), y		31.5 (4.9)	1	31.0 (5.1)	4	0.05		31.4 (4.9)	0	30.9 (5.1)	1	0.05
Maternal smoking in pregnancy (%)		2,453 (15.3)	199	5,400 (19.9)	861	0.0572814		2,404 (15.4)	189	5,192 (20.0)	811	0.0569766
Maternal education (%)			142		797	0.0627025			147		740	0.0717619
Junior high school		549 (3.4)		1,570 (5.8)				483 (3.1)		1,489 (5.7)
High school		11,738 (73.0)		20,156 (74.0)				11,422 (73.2)		19,392 (74.5)
University/graduate school		3,802 (23.6)		5,510 (20.2)				3,706 (23.7)		5,162 (19.8)
Paternal education (%)			230		980	0.0531916			226		921	0.0524673
Junior high school		883 (5.5)		2,256 (8.3)				897 (5.8)		2,175 (8.4)
High school		9,610 (60.1)		15,990 (59.1)				9,225 (59.4)		15,405 (59.6)
University/graduate school		5,508 (34.4)		8,807 (32.6)				5,410 (34.8)		8,282 (32.0)
Family income (%)			1158		2772	0.0411364			1088		2481	0.0440703
Low		5,664 (37.6)		10,483 (41.5)				5,563 (37.9)		10,122 (41.7)
Middle		5,110 (33.9)		8,294 (32.8)				4,844 (33.0)		7,991 (32.9)
High		4,299 (28.5)		6,484 (25.7)				4,263 (29.1)		6,189 (25.5)
Home speech stimulation (%)		13,162 (81.5)	82	21,951 (81.0)	918	0.00678208		12,737 (81.4)	103	21,058 (81.3)	873	0.00108065
ND at 6 months (%)		1,350 (8.8)	942	1,930 (8.5)	5293	0.00598415		1,211 (8.2)	946	1,740 (7.9)	4864	0.00428587
ND at 12 months (%)		2,491 (16.7)	1276	3,338 (15.7)	6760	0.0129354		1,904 (13.2)	1337	2,564 (12.6)	6427	0.00893952
aEffect size indicates the strength of the difference between groups and is calculated as phi/Cramer's V and r, using chi-square and Student's t-tests for categorical and numerical variables, respectively. ND, neurodevelopmental delay; SD, standard deviation

## Sheet: TableS3
Table S3. Baseline characteristics of the children with and without all anthropometric data at 4 and 10 months old (n = 86,805)
		Boy						Girl
		With data (n=25,616)	Missing	Without data (n=18,648)	Missing	Effect sizea		With data (n=24,570)	Missing	Without data (n=17,971)	Missing	Effect sizea
Gestational age, mean (SD), wk		39.4 (1.1)	0	39.4 (1.1)	0	0		39.5 (1.1)	0	39.5 (1.1)	0	0.03
Birth length, mean (SD), cm		49.4 (1.9)	0	49.4 (1.9)	0	0		48.8 (1.9)	0	48.9 (1.9)	0	0.01
Birth weight, mean (SD), g		3,109 (366)	0	3,113 (372)	0	0.01		3,010 (356)	0	3,021 (358)	0	0.01
Multipara (%)		14,438 (56.4)	0	12,032 (64.5)	0	0.082161		13,793 (56.1)	0	11,702 (65.1)	0	0.0905006
Maternal age, mean (SD), y		31.4 (4.8)	2	30.8 (5.3)	3	0.06		31.4 (4.9)	0	30.8 (5.2)	1	0.06
Maternal smoking in pregnancy (%)		3,866 (15.3)	280	3,987 (22.3)	780	0.0900882		3,777 (15.5)	257	3,819 (22.2)	743	0.0845345
Maternal education (%)			239		700	0.0890436			196		691	0.0823759
Junior high school		9,00 (3.5)		1,219 (6.8)				850 (3.5)		1,122 (6.5)
High school		18,516 (73.0)		13,378 (74.5)				17,901 (73.4)		12,913 (74.7)
University/graduate school		5,961 (23.5)		3,351 (18.7)				5,623 (23.1)		3,245 (18.8)
Paternal education (%)			371		839	0.080627			320		827	0.0779627
Junior high school		1,519 (6.0)		1,620 (9.1)				1,501 (6.2)		1,571 (9.2)
High school		14,672 (58.1)		10,928 (61.4)				14,110 (58.2)		10,520 (61.4)
University/graduate school		9,054 (35.9)		5,261 (29.5)				8,639 (35.6)		5,053 (29.5)
Family income (%)			1848		2082	0.0628269			1635		1934	0.0572537
Low		8,909 (37.5)		7,238 (43.7)				8,700 (37.9)		6,985 (43.6)
Middle		8,175 (34.4)		5,229 (31.6)				7,774 (33.9)		5,061 (31.6)
High		6,684 (28.1)		4,099 (24.7)				6,461 (28.2)		3,991 (24.9)
Home speech stimulation (%)		20,647 (81.0)	138	14,466 (81.3)	862	0.0037131		19,812 (81.2)	174	13,983 (81.4)	802	0.00294607
ND at 6 months (%)		2,065 (8.6)	1729	1,215 (8.6)	4506	0.000920011		1,890 (8.2)	1540	1,061 (7.7)	4270	0.00823253
ND at 12 months (%)		3,771 (16.0)	2044	2,058 (16.3)	5992	0.003416		2,887 (12.8)	2004	1,581 (12.9)	5760	0.00219332
aEffect size indicates the strength of the difference between groups and is calculated as phi/Cramer's V and r, using chi-square and Student's t-tests for categorical and numerical variables, respectively. ND, neurodevelopmental delay; SD, standard deviation
